# Supplementary material for: Regulation of Smooth Muscle Cell Proliferation by Mitochondrial Ca2+ in Type 2 Diabetes
Source: Int J Mol Sci. 2023 Aug 17;24(16):12897. doi: 10.3390/ijms241612897 (PMC10454141; doi:10.3390/ijms241612897)
Supplement: Supplementary file 1 [file ijms-24-12897-s001.zip]

Archive with 1 entries (1 files):
- ijms-2522754-supplementary.pdf
